# Supplementary material for: The Role of Mathematical Modelling in Predicting and Controlling Infectious Disease Outbreaks in Underserved Settings: A Systematic Review and Meta‐Analysis
Source: Public Health Chall. 2025 Sep 13;4(3):e70116. doi: 10.1002/puh2.70116 (PMC12433244; doi:10.1002/puh2.70116)
Supplement: Supplementary file 6 — Quality appraisal [file PUH2-4-e70116-s006.xlsx]

## Sheet: Sheet1
Domain	Item Code	Question	Fung et al., 2024	Manore et al., 2014	Das et al., 2024	Lemanski et al., 2020	Verguet et al., 2015	Routledge et alk., 2018	Pogsumpun & Tang, 2014	Reddy 2021	Denes & Gumel, 2019	Mahmud et al., 2021	Azeez et al., 2016	Levy et al., 2017	Nagpal et al., 2024	Hamley et al., 2021	Nyankou & Nyabadza, 2022	Adiga et al., 2018	Kuddus et al., 2024	Fauzi et al., 2024	Pearson et al., 2021	Lwenard et al., 2014	Rock et al., 2024	Ladib et al., 2024	Zandvoort et al., 2020	Drolet et al., 2021	Liu et al., 2023	Baik et al., 2022	Shi et al., 2020
Structure	S1	Is the decision problem clearly stated?	2	2	2	2	2	2	2	2	2	2	2	2	2	2	2	2	2	2	2	2	2	2	2	2	2	2	2
Structure	S2	Is the model structure described and justified?	2	2	2	2	2	2	2	2	2	2	2	2	1	2	2	2	2	2	2	2	1	2	2	2	2	2	2
Structure	S3	Is the model type appropriate for the problem?	2	2	2	2	2	2	2	2	2	2	2	2	1	2	2	2	2	2	2	2	2	2	2	2	2	2	2
Structure	S4	Are the assumptions made in the model clearly stated?	2	2	2	2	2	2	2	2	1	2	2	2	1	2	2	2	2	2	2	2	1	2	2	2	2	2	2
Structure	S5	Are structural assumptions reasonable given the overall objective?	2	2	2	2	2	2	2	2	1	2	2	2	1	2	2	2	2	2	2	2	1	2	2	2	2	2	2
Data	D1	Are data sources clearly described?	2	0	2	2	2	2	0	1	2	2	2	2	2	2	0	2	1	2	2	1	1	2	2	2	2	2	2
Data	D2	Are data sources appropriate?	2	2	2	2	2	2	0	2	2	2	2	2	2	2	0	2	1	2	2	1	1	2	2	2	2	2	2
Data	D3	Are methods for data identification described?	2	0	2	2	2	2	0	2	1	2	2	2	2	2	0	2	1	2	2	1	0	2	2	2	2	2	2
Data	D4	Are data quality and relevance discussed?	1	0	1	1	1	1	0	0	0	0	1	1	1	1	0	2	0	0	2	0	0	1	1	1	1	1	1
Data	D5	Is the treatment of data (e.g., extrapolation, transformation) described and justified?	1	1	2	2	2	2	0	1	2	2	2	1	1	2	1	1	1	1	2	2	1	2	1	1	1	2	2
Validation	V1	Is the internal consistency of the model checked (e.g., debugging)?	0	2	1	0	0	2	0	0	1	2	0	0	0	0	1	0	0	0	1	0	0	2	1	1	0	1	0
Validation	V2	Is external validation of the model carried out?	0	2	1	0	0	2	0	0	1	0	0	0	1	0	1	0	0	0	1	0	0	2	1	1	0	2	0
Validation	V3	Are model results compared with existing literature or known benchmarks?	2	2	2	2	2	2	2	1	2	2	2	2	2	2	2	2	2	2	2	2	0	2	1	1	2	2	2
Uncertainty	U1	Is uncertainty in data inputs addressed (e.g., sensitivity analysis)?	0	2	2	2	0	2	0	2	2	0	0	2	0	0	0	0	0	2	0	0	0	2	2	2	2	2	0
Uncertainty	U2	Is model structure uncertainty discussed?	0	2	2	2	0	2	0	2	2	0	0	2	0	0	0	0	0	2	0	0	0	2	2	2	2	2	0
Uncertainty	U3	Is methodological uncertainty (e.g., discount rates, time horizon) addressed?	1	2	2	2	0	2	0	0	2	0	0	2	0	0	0	0	0	2	0	0	0	2	2	2	2	2	0
Uncertainty	U4	Are the implications of uncertainty for decision-making discussed?	0	2	1	2	0	2	0	0	1	0	0	2	0	0	0	0	0	2	0	0	0	2	2	2	2	2	0
Total score			21	27	30	29	21	33	12	21	26	22	21	28	17	21	15	21	16	27	24	17	10	33	29	29	28	32	21
Percentage score			61.7647	79.4118	88.2353	85.2941	61.7647	97.0588	35.2941	61.7647	76.4706	64.7059	61.7647	82.3529	50	61.7647	44.1176	61.7647	47.0588	79.4118	70.5882	50	29.4118	97.0588	85.2941	85.2941	82.3529	94.1176	61.7647
Quality			Moderate	Moderate	High	High	Moderate	High	Low	Moderate	Moderate	Moderate	Moderate	High	Low	Moderate	Low	Moderate	Low	Moderate	Moderate	Low	Low	High	High	High	High	High	Moderate
